# Supplementary material for: Unravelling the Molecular Identification and Antifungal Susceptibility Profiles of Aspergillus spp. Isolated from Chronic Pulmonary Aspergillosis Patients in Jakarta, Indonesia: The Emergence of Cryptic Species
Source: J Fungi (Basel). 2022 Apr 16;8(4):411. doi: 10.3390/jof8040411 (PMC9024953; doi:10.3390/jof8040411)
Supplement: Supplementary file 1 [file jof-08-00411-s001.zip]

Archive with 1 entries (1 files):
- jof-1641933-supplementary.pdf
